# Supplementary material for: Integrin-uPAR signaling leads to FRA-1 phosphorylation and enhanced breast cancer invasion
Source: Breast Cancer Res. 2018 Jan 30;20:9. doi: 10.1186/s13058-018-0936-8 (PMC5791353; doi:10.1186/s13058-018-0936-8)
Supplement: Supplementary file 1 — Oligonucleotides utilized in this manuscript. (XLSX 47 kb) [file 13058_2018_936_MOESM1_ESM.xlsx]

## Sheet: Sheet1
Table S1. Oligonucleotides utilized in this manuscript
Oligonucleotides for Site Directed Mutagenesis	Sequence:
S252D-FWD	AGCTCATCGCAAGAGTGACAGCAGCAGCGGAGAC
S252D-REV	GTCTCCGCTGCTGCTGTCACTCTTGCGATGAGCT
S265D-FWD	CTGACCCCCTTGGCGATCCAACCCTCCTCG
S265D-REV	CGAGGAGGGTTGGATCGCCAAGGGGGTCAG
S252A-FWD	GCTCATCGCAAGAGTGCCAGCAGCAGCGGAGA
S252A-REV	TCTCCGCTGCTGCTGGCACTCTTGCGATGAGC
S265A-FWD	GACCCCCTTGGCGCTCCAACCCTCC
S265A-REV	GGAGGGTTGGAGCGCCAAGGGGGTC
Oligonucleotides for Gene Expression Analysis	Sequence:
CLCA2-FWD	ATGCAAGTACCCACAACCAAG
CLCA2-REV	GATTACATCCCATGCACTTCTGA
GPR126-FWD	ATGATGTTTCGCTCAGATCGAAT
GPR126-REV	TGGGTAGTCGTTAGGGTAGCA
IL8-FWD	TTTTGCCAAGGAGTGCTAAAGA
IL8-REV	AACCCTCTGCACCCAGTTTTC
CCl5-FWD	CCAGCAGTCGTCTTTGTCAC
CCL5-REV	CTCTGGGTTGGCACACACTT
PLAUR-FWD	GACCCTGAGCTATCGGACTGG
PLAUR-REV	ACGGCTTCGGGAATAGGTGAC
ACTB-FWD	CCAACCGCGAGAAGATGACCCAGATCAT
ACTB-REV	GTGAGGATCTTCATGAGGTAGTCAGTCA
Oligonucleotides for siRNA	Sequence:
plaur siRNA Oligo-1	GAAGAGACUUUCCUCAUUG
plaur siRNA Oligo-2	GGUGAAGAAGGGCGUCCAA
Scrambled control	AGUUAAUCGCGUAUAAUA
fosl1 3'UTR targeting Oligo-1	CUAAUGAGACUGACCAUAUUGUGCT
fosl1 3'UTR targeting Oligo-2	CCGAGAACUUUUCAUUCAUAAAAAG
